# Supplementary material for: Family-focused contextual factors associated with lifestyle patterns in young children from two mother-offspring cohorts: GUSTO and EDEN
Source: Int J Behav Nutr Phys Act. 2022 Mar 15;19:26. doi: 10.1186/s12966-022-01266-4 (PMC8922741; doi:10.1186/s12966-022-01266-4)
Supplement: Supplementary file 4 — Additional file 4. [file 12966_2022_1266_MOESM4_ESM.xlsx]

## Sheet: Multivariable
	GUSTO Boys (n = 330)												GUSTO Girls (n = 300)												EDEN Boys (n = 527)												EDEN Girls (n = 462)
	Discretionary consumptions and high screen time				Fruits, vegetables and low screen time				High outdoor and walking and low processed meat and SSB				Discretionary consumptions and high screen time				Fruits, vegetables and low screen time				High outdoor and walking				Discretionary consumptions and high screen time				Fruits, vegetables and low screen time				High screen time, outdoor and walking				Discretionary consumptions and high screen time				Fruits, vegetables				High screen time, outdoor and walking
	β	Lower CI	Upper CI	P-value	β	Lower CI	Upper CI	P-value	β	Lower CI	Upper CI	P-value	β	Lower CI	Upper CI	P-value	β	Lower CI	Upper CI	P-value	β	Lower CI	Upper CI	P-value	β	Lower CI	Upper CI	P-value	β	Lower CI	Upper CI	P-value	β	Lower CI	Upper CI	P-value	β	Lower CI	Upper CI	P-value	β	Lower CI	Upper CI	P-value	β	Lower CI	Upper CI	P-value
Block 1: Family socio-economics and demographics
Maternal education								0.04				0.35				0.53				0.42								0.0122398				0.425291				<0.001				0.13136				0.284593				<0.001
Low v. High	NIR				-0.54	-0.97	-0.11	0.01	-0.29	-0.7	0.12	0.17	0.18	-0.41	0.76	0.56	-0.12	-0.61	0.36	0.61	NIR				0.345348	0.06561	0.62509	0.0155	-0.175387	-0.45436	0.10359	0.2179	0.378346	0.10249	0.6542	0.0072	0.303737	-0.01255	0.62002	0.0598	-0.241796	-0.55062	0.067033	0.1249	0.668019	0.37286	0.96318	<0.001
Intermediate v. High					-0.25	-0.6	0.1	0.17	-0.11	-0.45	0.22	0.5	0.26	-0.21	0.73	0.28	-0.24	-0.63	0.15	0.23					-0.004044	-0.21428	0.20619	0.9699	-0.116659	-0.33056	0.09725	0.2851	-0.015813	-0.22327	0.19164	0.8812	0.045808	-0.19105	0.28267	0.7046	-0.062784	-0.2968	0.171234	0.599	0.160843	-0.05853	0.38022	0.1507
Paternal education				0.65				0.08				0.12				0.38				0.06								0.138466				0.0058869				0.0110342				0.262003				0.24324				0.159222
Low v. High	0.19	-0.32	0.7	0.47	-0.48	-0.96	0	0.05	-0.4	-0.82	0.02	0.06	0.17	-0.44	0.77	0.59	-0.58	-1.08	-0.07	0.03	NIR				0.214709	-0.05104	0.48046	0.1133	-0.4221	-0.68652	-0.15768	<0.001	0.389574	0.12804	0.65111	<0.001	0.234106	-0.05886	0.52707	0.1173	-0.225403	-0.51745	0.066647	0.1303	0.254886	-0.01986	0.52963	0.069
Intermediate v. High	0.16	-0.28	0.6	0.46	-0.15	-0.55	0.25	0.45	-0.19	-0.53	0.16	0.29	-0.12	-0.61	0.36	0.62	-0.29	-0.7	0.12	0.17					0.023017	-0.20534	0.25138	0.8434	-0.26473	-0.49731	-0.03215	0.0257	0.218738	-0.00283	0.4403	0.053	0.093434	-0.16607	0.35294	0.4803	-0.082451	-0.33335	0.168452	0.5195	0.097603	-0.14167	0.33687	0.4239
Monthly household income1				0.9				0.81				0.71				0.37				0.64								0.22988				0.325787				0.444049				0.894005				0.121977				0.0153028
Low v. High	-0.08	-0.59	0.42	0.75	0	-0.47	0.47	0.99	-0.02	-0.42	0.39	0.93	0.03	-0.55	0.61	0.91	0.15	-0.31	0.61	0.52	NIR				0.217222	-0.05998	0.49443	0.1246	-0.034687	-0.32896	0.25958	0.8173	0.170312	-0.10598	0.4466	0.227	-0.038847	-0.35513	0.27744	0.8098	-0.261461	-0.58714	0.064219	0.1156	0.400469	0.10175	0.69919	0.0086
Intermediate v. High	0	-0.45	0.45	1	0.04	-0.35	0.44	0.83	0.09	-0.27	0.45	0.62	-0.21	-0.73	0.31	0.42	0.02	-0.41	0.45	0.92					0.1665	-0.05078	0.38378	0.1331	-0.147971	-0.36895	0.07301	0.1894	0.043302	-0.17271	0.25931	0.6944	0.023978	-0.20439	0.25235	0.8369	-0.226821	-0.45617	0.002531	0.0526	0.242106	0.0244	0.45981	0.0293
Household hardship1
Yes v. No	NIR				NIR				NIR				NIR				NIR				NIR				NIR				NIR				NIR				NIR				NIR				NIR
Ethnicity				<0.001				0.004				0.35				<0.001				<0.001					Data not available				Data not available				Data not available				Data not available				Data not available				Data not available
Malay v. Chinese	1.1	0.68	1.52	<0.001	-0.37	-0.72	-0.03	0.03	0.02	-0.29	0.34	0.89	1.08	0.63	1.53	<0.001	-0.35	-0.72	0.03	0.07	NIR
Indian v. Chinese	0.47	0.04	0.9	0.03	0.32	-0.03	0.67	0.07	0.24	-0.09	0.57	0.15	0.61	0.16	1.06	0.01	0.63	0.26	1	0.001
Maternal age at delivery				0.78				0.82				0.7				0.63				0.13								0.152725
<27 y v. >33 y	0.1	-0.34	0.55	0.65	0.05	-0.3	0.4	0.79	-0.03	-0.37	0.3	0.84	0.19	-0.27	0.65	0.41	-0.35	-0.71	0	0.05	NIR				0.087857	-0.14647	0.32218	0.4624	NIR				NIR				NIR				NIR				NIR
27-33 y v. >33 y	0.13	-0.24	0.49	0.5	-0.06	-0.35	0.23	0.69	0.09	-0.18	0.36	0.5	-0.01	-0.38	0.36	0.96	-0.21	-0.51	0.09	0.17					-0.115639	-0.3081	0.07682	0.239
Maternal employment status1																0.06				0.37								0.804039								0.207191				0.343426								0.0646597
Unemployed v. Full-time	NIR				NIR				NIR				-0.23	-0.62	0.16	0.24	0.21	-0.11	0.53	0.19	NIR				0.07529	-0.16826	0.31884	0.5446	NIR				-0.038885	-0.28522	0.20745	0.757	0.204939	-0.07237	0.48225	0.1475	NIR				-0.12887	-0.39384	0.1361	0.3405
Part-time v. Full-time													-0.61	-1.16	-0.06	0.03	0.11	-0.34	0.57	0.63					-0.008612	-0.20217	0.18494	0.9305					-0.172245	-0.36435	0.01986	0.0789	0.079063	-0.12951	0.28763	0.4575					-0.229943	-0.42456	-0.03532	0.0206
Mother lives alone (no other adults)1
Yes v. No	NIR				NIR				NIR				NIR				NIR				NIR				NIR				-0.238275	-0.59638	0.11983	0.1922	NIR				NIR				0.480723	0.08343	0.878014	0.0177	NIR
Older sibling(s) at home
Yes v. No	0.03	-0.3	0.37	0.86	NIR				-0.13	-0.38	0.12	0.31	0.24	-0.1	0.59	0.17	NIR				NIR				NIR				-0.107368	-0.2977	0.08297	0.2689	0.181892	-0.00491	0.3687	0.0563	NIR				0.183602	0.00451	0.362697	0.0445	0.19133	0.00035	0.38231	0.0496
Younger sibling(s) at home1
Yes v. No	-0.39	-0.74	-0.04	0.03	NIR				NIR				NIR				NIR				NIR				NIR				0.094413	-0.09777	0.28659	0.3356	-0.014494	-0.20592	0.17693	0.882	NIR				NIR				-0.002056	-0.19576	0.19165	0.9834
Pet(s) at home1				0.18								0.39																0.0920986				0.283013				<0.001				0.0955985								0.0398311
Dog(s) v. No pets	-0.44	-1.31	0.43	0.32	NIR				0.01	-0.64	0.66	0.97	NIR				NIR				NIR				0.215027	0.00688	0.42317	0.0429	-0.169513	-0.37911	0.04008	0.1129	0.242918	0.03846	0.44737	0.0199	0.251128	0.02299	0.47927	0.031	NIR				0.23832	0.02489	0.45175	0.0286
Other animals v. No pets	0.34	-0.11	0.78	0.14					-0.24	-0.58	0.1	0.17													0.168219	-0.03226	0.3687	0.1001	-0.07869	-0.2806	0.12322	0.445	-0.111648	-0.30895	0.08565	0.2674	0.079948	-0.13275	0.29264	0.4613					-0.024852	-0.22537	0.17567	0.8081
Block 2: Parental health and lifestyle habits
Maternal diet during pregnancy
Healthy	-0.11	-0.29	0.06	0.2	0.2	0.06	0.34	0.01	0.1	-0.03	0.22	0.12	-0.2	-0.37	-0.03	0.02	0.01	-0.13	0.15	0.86	-0.07	-0.2	0.05	0.22	0.122252	0.02734	0.217167	0.0117	0.258237	0.16635	0.35013	<0.001	NIR				NIR				0.232549	0.12368	0.34142	<0.001	NIR
Western	NIR				NIR				-0.1	-0.22	0.01	0.08	NIR				-0.02	-0.2	0.16	0.83	0.13	-0.03	0.3	0.12	0.369625	0.27571	0.463537	<0.001	-0.101111	-0.19544	-0.00678	0.0357	0.007398	-0.08705	0.10185	0.8779	0.309755	0.17302	0.446488	<0.001	-0.153309	-0.26268	-0.04394	0.006	-0.013516	-0.12223	0.09519	0.8073
Maternal physical activity1								0.004								0.17				0.04								0.318893				0.220655				<0.001				0.406452				0.856418				0.777097
Low v. High	NIR				-0.54	-0.87	-0.21	0.002	NIR				0.28	-0.15	0.71	0.2	-0.44	-0.79	-0.09	0.01	NIR				0.162078	-0.06409	0.388245	0.1601	-0.205803	-0.44248	0.03087	0.0883	-0.463749	-0.69715	-0.23034	<0.001	0.128528	-0.14819	0.405242	0.3626	-0.034731	-0.31261	0.24315	0.8065	0.012111	-0.25943	0.28365	0.9303
Intermediate v. High					-0.43	-0.76	-0.09	0.01					-0.06	-0.47	0.35	0.77	-0.24	-0.58	0.1	0.16					0.091799	-0.15048	0.334075	0.4577	-0.165601	-0.41832	0.08711	0.199	-0.456837	-0.70454	-0.20914	<0.001	0.003309	-0.29109	0.297709	0.9824	0.018519	-0.27651	0.31354	0.9021	0.076082	-0.21214	0.36431	0.6049
Maternal BMI1				0.33				0.12								0.52				0.06																0.225904				0.420283				0.420441				0.157542
Obese v. Normal	-0.01	-0.44	0.42	0.96	-0.31	-0.67	0.04	0.09	NIR				0.08	-0.37	0.54	0.72	-0.12	-0.5	0.25	0.52	NIR				NIR				NIR				0.155562	-0.08986	0.40098	0.2141	0.170948	-0.08569	0.427581	0.1917	0.066659	-0.18749	0.32081	0.6072	0.100693	-0.1501	0.35149	0.4313
Overweight v. Normal	0.23	-0.13	0.59	0.21	-0.2	-0.49	0.09	0.18					0.22	-0.16	0.59	0.26	0.29	-0.02	0.6	0.07													0.148147	-0.05268	0.34897	0.1482	0.04288	-0.17676	0.262516	0.702	-0.114501	-0.33486	0.10585	0.3085	0.205897	-0.00738	0.41917	0.0585
Maternal depressive symptoms1
Yes v. No	0.39	-0.16	0.93	0.16	NIR				-0.25	-0.64	0.14	0.2	NIR				NIR				NIR				0.000642	-0.21982	0.221101	0.9954	-0.1132	-0.3414	0.115	0.3309	0.189941	-0.03811	0.418	0.1026	0.138795	-0.10121	0.378801	0.257	NIR				0.092362	-0.14906	0.33379	0.4533
Mother or father smoking1
Yes v. No	-0.04	-0.4	0.32	0.83	-0.21	-0.51	0.09	0.17	-0.21	-0.48	0.07	0.14	0.1	-0.29	0.5	0.6	-0.13	-0.49	0.22	0.45	0.16	-0.13	0.44	0.28	0.093532	-0.07579	0.262854	0.2788	0.017987	-0.1569	0.19288	0.8402	0.039362	-0.12912	0.20784	0.647	0.011753	-0.17698	0.200487	0.9028	-0.129039	-0.31697	0.05889	0.1784	0.088515	-0.09518	0.27221	0.3449
Childcare arrangements outside school1				0.04												0.45				0.21				0.21				0.233334				0.14805				0.0960405				0.263042								0.538567
Centre-based v. Parental care	0.13	-0.23	0.5	0.47	NIR				NIR				-0.41	-1.1	0.27	0.23	-0.19	-0.72	0.35	0.49	0.07	-0.2	0.35	0.61	-0.109175	-0.29094	0.072593	0.2391	-0.056348	-0.25364	0.14094	0.5756	-0.204231	-0.40072	-0.00774	0.0416	-0.104512	-0.3187	0.109679	0.3389	NIR				-0.12261	-0.35766	0.11244	0.3066
Non-parental v. Parental care	0.56	0.1	1.02	0.02									-0.09	-0.63	0.44	0.73	-0.34	-0.73	0.05	0.09	0.32	-0.05	0.68	0.09	-0.171802	-0.38843	0.044825	0.1201	0.169764	-0.05143	0.39096	0.1325	-0.017564	-0.24013	0.205	0.8771	0.077332	-0.14597	0.300639	0.4973					-0.031928	-0.27215	0.20829	0.7945
Eats lunch in school or childcare1
Yes v. No	NIR				NIR				0.14	-0.09	0.36	0.23	-0.12	-0.71	0.47	0.68	-0.04	-0.54	0.45	0.87	NIR				NIR				-0.060541	-0.23974	0.11865	0.5078	-0.157366	-0.33483	0.0201	0.0822	NIR				NIR				NIR
Block 3: Parent-child interaction factors
Parental feeding practices2 (High v. mid and low tertile)
Child control	0.51	0.12	0.91	0.01	-0.15	-0.47	0.18	0.37	NIR				0.51	0.08	0.93	0.02	-0.28	-0.64	0.08	0.13	NIR				0.122034	-0.05005	0.29412	0.1644	-0.003558	-0.1915	0.18439	0.9704	NIR				0.207897	0.0157	0.400075	0.034	NIR				NIR
Food as reward	0.13	-0.29	0.55	0.55	NIR				NIR				0.42	0.02	0.81	0.04	NIR				NIR				0.024425	-0.14389	0.19274	0.776	-0.095722	-0.27951	0.08807	0.3072	NIR				0.010416	-0.1722	0.19303	0.911	-0.034057	-0.23537	0.16726	0.74	0.090165	-0.11145	0.29178	0.3801
Restriction for health	NIR				0.1	-0.23	0.44	0.55	0.14	-0.19	0.47	0.4	NIR				NIR				NIR				-0.089559	-0.25321	0.0741	0.2832	0.022308	-0.15235	0.19696	0.8022	NIR				-0.136993	-0.3072	0.033256	0.1148	NIR				NIR
Pressure to eat	NIR				NIR				NIR				NIR				NIR				NIR				NIR				NIR				-0.114106	-0.29155	0.06334	0.2075	NIR				NIR				NIR
Daily breakfast intake1
Yes v. No	NIR				0.3	-0.08	0.69	0.12	0.25	-0.12	0.62	0.18	-0.37	-0.81	0.07	0.1	0.04	-0.34	0.43	0.83	NIR				NIR				NIR				NIR				NIR				NIR				-0.506275	-0.84649	-0.16606	<0.001
Television on while eating1				0.2				0.13								0.01				0.004								<0.001				0.0248466				0.476928				<0.001				0.0249581				0.812776
Often v. Never	0.19	-0.18	0.56	0.32	-0.33	-0.64	-0.03	0.03	NIR				0.58	0.2	0.96	<0.001	-0.45	-0.77	-0.12	0.01	NIR				0.51822	0.3129	0.72354	<0.001	-0.288899	-0.50661	-0.07119	0.0093	0.113295	-0.10741	0.334	0.3144	0.350267	0.1237	0.576861	<0.001	-0.289326	-0.53111	-0.04754	0.019	0.079173	-0.16199	0.32034	0.5199
Sometimes v. Never	0.31	-0.04	0.66	0.09	-0.21	-0.51	0.08	0.15					0.35	-0.02	0.72	0.06	-0.45	-0.76	-0.14	0.01					0.382035	0.20001	0.56406	<0.001	-0.193258	-0.39114	0.00463	0.0556	-0.006786	-0.20402	0.19044	0.9462	0.289044	0.0898	0.488277	<0.001	0.01395	-0.19849	0.22639	0.8976	0.040744	-0.17088	0.25237	0.7059
Snacking between meals1				<0.001				0.49				0.03				0.001												<0.001				0.0177113				0.116143				<0.001				0.150973				0.169511
Often v. Never	1.01	0.52	1.49	<0.001	0.03	-0.37	0.43	0.9	0	-0.37	0.38	0.98	0.83	0.34	1.32	0.001	NIR				NIR				0.661057	0.41429	0.90783	<0.001	-0.363868	-0.6326	-0.09513	0.008	0.144314	-0.12433	0.41296	0.2924	0.850898	0.576	1.12582	<0.001	-0.191841	-0.48747	0.10378	0.2034	-0.069217	-0.3449	0.20646	0.6226
Sometimes v. Never	0.52	0.15	0.9	0.01	0.15	-0.16	0.47	0.35	0.31	0.01	0.61	0.04	0.21	-0.18	0.61	0.29									0.073004	-0.10791	0.25391	0.429	-0.231276	-0.42861	-0.03394	0.0216	0.208622	0.01142	0.40583	0.0381	0.064679	-0.1281	0.257436	0.5108	-0.205057	-0.4138	0.00369	0.0542	0.134379	-0.06439	0.33315	0.1852
Participation in an organized sports activity1
Yes v. No	-0.15	-0.46	0.16	0.34	0.2	-0.08	0.47	0.16	0.02	-0.23	0.26	0.89	-0.15	-0.47	0.17	0.35	0.19	-0.1	0.47	0.2	0.41	0.16	0.66	0.001	-0.152682	-0.30467	-0.0007	0.049	0.097212	-0.06697	0.26139	0.2458	NIR				-0.058452	-0.2273	0.110422	0.4975	0.182657	0.00217	0.36315	0.0473	-0.112788	-0.29125	0.06568	0.2155
Parent's perception of child’s physical activity1
More active v. Less or as active than other children	NIR				NIR				NIR				NIR				NIR				NIR				NIR				-0.228779	-0.42238	-0.03518	0.0206	0.16542	-0.02722	0.35806	0.0924	-0.080848	-0.3377	0.175993	0.5373	NIR				0.063637	-0.20364	0.33091	0.6407
Time child goes to bed1	0.171	-0.0860399	0.4284	0.19	-0.13536	-0.34524	0.0748799	0.2	NIR				0.05976	-0.16848	0.288	0.6	-0.0594	-0.26892	0.14976	0.57	NIR				0.057345	-0.15149	0.26618	0.5904	-0.252684	-0.44291	-0.06245	0.0092					0.192021	-0.0394	0.42341	0.1038	-0.092264	-0.31072	0.12619	0.4078	0.021358	-0.21718	0.25989	0.8607
Child’s sleep duration1	NIR				NIR				NIR				NIR				NIR				0.15	-0.02	0.32	0.09	-0.122251	-0.30547	0.06097	0.1909	NIR				0.219202	0.05134	0.38706	0.0105	-0.047508	-0.2561	0.161059	0.6552	NIR				-0.134194	-0.35047	0.08208	0.2239
1 When the child was between age 4 to 6 years in GUSTO and age 5 years in EDEN
2 When the child was age 5 years in GUSTO and age 2 years in EDEN
NIR=Not Included in final Regression
